# Supplementary material for: Anti-Glycation Properties of Zinc-Enriched Arthrospira platensis (Spirulina) Contribute to Prevention of Metaflammation in a Diet-Induced Obese Mouse Model
Source: Nutrients. 2024 Feb 17;16(4):552. doi: 10.3390/nu16040552 (PMC10892558; doi:10.3390/nu16040552)
Supplement: Supplementary file 1 [file nutrients-16-00552-s001.zip]

Archive with 1 entries (1 files):
- nutrients-2841101-supplementary.pdf
